# Supplementary material for: Analysis of 4-Hydroxyphenyllactic Acid and Other Diagnostically Important Metabolites of α-Amino Acids in Human Blood Serum Using a Validated and Sensitive Ultra-High-Pressure Liquid Chromatography-Tandem Mass Spectrometry Method
Source: Metabolites. 2023 Nov 3;13(11):1128. doi: 10.3390/metabo13111128 (PMC10673366; doi:10.3390/metabo13111128)
Supplement: Supplementary file 1 [file metabolites-13-01128-s001.zip]

Archive with 2 entries (2 files):
- Fig. S1-S6_16.10.2023.pdf
- Supplementary Tables S1_S18 03.11.2023.xlsx
