# Supplementary material for: Analysis of 4-Hydroxyphenyllactic Acid and Other Diagnostically Important Metabolites of α-Amino Acids in Human Blood Serum Using a Validated and Sensitive Ultra-High-Pressure Liquid Chromatography-Tandem Mass Spectrometry Method
Source: Metabolites. 2023 Nov 3;13(11):1128. doi: 10.3390/metabo13111128 (PMC10673366; doi:10.3390/metabo13111128)
Supplement: Supplementary file 1 [file metabolites-13-01128-s001.zip › Supplementary Tables S1_S18 03.11.2023.xlsx]

## Sheet: Table S1
The analytical methods for the determination of the indolic and phenolic acids in serum samples using HPLC-MS/MS
Compounds	Matrix	Matrix for CC and QC Samples	Method	Sample Volume	Sample Preparation	Validated parameters	Reference
p-HPhLA p-HBA PhPA p-HPhAA p-HPhPA	Human urine, serum, cerebrospinal fluid	Stripped urine Serum Arificial cerebrospinal fluid	HPLC-MS/MS (ESI-) Phenomenex Luna C18 (150 × 2 mm, 3 µm, ODS 100Å) MP: H2O + 0.2% AcOH / ACN + 0.2% AcOH; gradient elution at 0.3 mL/min Injection volume: 20 μL	30 or 100 μL	30 μL serum + 10 μL IS + 140 μL ACN + vortex 5 min + centrifuge at 14 000 g, 10 min 100 μL urine or cerebrospinal fluid + 10 μL IS + centrifuge 14 000 g, 10 min + supernatant to a clean tube + centrifuge 14 000 g, 10 min	No data	[11]
p-HPhLA	Human plasma and urine	Water	HPLC-MS/MS (ESI-) ZIC®-HILIC column (250 × 2.1 mm) MP: 100 mM ammonium acetate / ACN (20:80): isocratic elution at 0.5 mL/min Injection: 5 µL	100 µL	100 µL sample + 100 µL IS + 800 µL ammonium acetate buffer (pH 8.0; 2.5 mM) + mix at 600 rpm, 10 min + centrifuge at 1100 g, 10min + ISOLUTE PE-AX 96-well SPE plate (conditioning: 1 mL MeOH, then MeOH + 15% FA + ammonium acetate buffer (pH 8.0; 2.5 mM), vacuum drying; loading: 1 mL sample; washing: 1 mL H2O + 1 mL MeOH; elution: 950 µL MeOH + 15% FA) + eluates + evaporation to dryness under N2 at…	Linearity, accuracy and precision, selectivity, recovery and matrix effect, stability (3 freeze-thaw cycles, benchtop stability, autosampler stability)	[12]
p-HPhPA p-HPhAA PhPA 3IAA 3IPA PhLA	Rat serum, urine, feces	MeOH for CC, serum/urine/feces for QC	HPLC-MS/MS (ESI+/-) Kinetex Phenyl-Hexyl (150 × 2.1 mm, 1.7 μm) MP: 2 mM ammonium formate / MeOH; gradient elution at 0.2 mL/min Injection: 2 µL	100 μL	100 μL serum or urine + 500 μL MeOH + 10 μL IS mixture + vortex 5 min + homogenization at −20°C, 30 min + centrifuge 13 000 rpm, 10 min, 4°C	Linearity, accuracy and precision, lower limit of detection quantitation, carryover, recovery and matrix effect, stability (autosampler stability, long-term, 3 freeze–thaw)	[13]
5HIAA	Rat serum	Serum for CC Solvent for determination of limit of detection and quantitation	HPLC-MS/MS (ESI+) Phenomenex Gemini C18 column (50 × 2.1 mm, 2.2 µm) MP: 5 mM ammonium acetate / ACN; gradient elution at 0.3 mL/min, 40°C Injection: 5 µL	20 μL	20 μL serum + 100 μL Na2CO3-NaHCO3 buffer + 100 μL dansyl chloride + vortex + incubation at 60°C, 60 min + 10 μL IS + extraction 2 mL ethyl acetate + vortex 5 min + centrifugation 4000 rpm, 10 min + extract evaporation by nitrogen at room temperature + reconstitution in 100 μL mobile phase (ACN/5 mM ammonium acetate, 50:50)	Linearity, limit of detection and quantitation, precision and accuracy, extraction recovery and matrix effect, stability (long-term in serum at -80°C, 3 cycles of freeze and thaw, autosampler at 4°C)	[14]
PhPA	Human serum and plasma	Plasma, serum	HPLC-UV C18 Teknokroma analytical column (150 mm × 4.6 mm, 5 µm) MP: ACN / MeOH / H2O (15:30:55) + 0.1% H3PO4 UV: 210 nm	3 mL	Serum or plasma sample diluted 1:10 or 1:20 with water + IS + 2.3 M Na2SO4 + HCl for pH 2.0-3.5 + three phase liquid-phase microextraction	No data	[15]
p-HBA p-HPhAA p-HPhPA	Rat plasma	Pool basal plasma	HPLC-MS/MS (ESI-) BEH C18 column (100 mm × 2.1 mm × 1.7 µm) MP: H2O + 0.2% AcOH / ACN; gradient elution at 0.4 mL/min Injection: 2.5 μL	350 μL	350 μL plasma + 300 μL 4% H3PO4 + 50 μL IS + microSPE (conditioning 250 μL MeOH; sample loading; clean-up 100 μL Milli-Q H2O, 100 μL 5% MeOH; elution 100 μL MeOH)	Linearity, limit of detection and quantitation, accuracy and precision, extraction recovery and matrix effect	[16]
5HIAA 3IAA 3ILA 3IPA	Mainly urine, applicabple to other human biological fluids (serum, plasma, cerebrocspinal fluid)	N/A	HPLC-UV HP-Spherisorb RP-18 ODS 2 column (125 × 4 mm, 5 µm) Procedure I: H2O + 1% AcOH / EtOH (75:25), isocratic, UV at 280 and 323 nm – for 5HIAA, 3IAA, 3ILA, 3IPA Procedure II: 0.04M acetate-citrate buffer (pH 4.5) + 2.5% ACN, isocratic, UV at 254 nm – for 5HIAA Injection: 20 µL	1 mL (sample + buffer)	1 mL mixture of protein-free urine + 0.04 M acetate-nitrate buffer (pH 4.5) or 1 mL mixture of deproteinized serum or cerebrospinal fluid (biological sample + 5% sulfocalicylic acid (1:1) + vortex + centrifuge 1800 d, 15 min + supernatant + alkalize to pH 5 with 2 M NaOH) + buffer (pH 4.5) + solid-phase extraction on Sep-Pak cartridge (conditioning 5 mL MeOH, 2 mL 0.01 M sodium dodecylsulfate; sa…	Stability of stock solution, limit of detection, recovery	[17]
PhLA PhPA p-HBA	Human serum	Model solutions Diluted serum	HPLC-UV C18 column (250 × 4 mm) MP: H2O + 0.001 (v/v) TFA / ACN; gradient elution at 1 mL/min UV: 210 nm and 254 Injection: 20 µL	4 mL (diluted sample by a factor of 2)	4 mL serum + 100 μL water or aqueous solution of analytes + 50 μL TFA + SPE (sample loading at 0.5 mL/min; rinising 1 mL acidified water; elution 250 μL ammonia-alkalified MeOH at 0.3 mL/min) + evaporation at 50°C + 100 μL H2O + 0.001 (v/v) TFA	Linearity, limit of detection and quantitation, extraction recovery	[18]
p-HBA p-HPhAA p-HPhLA p-HPhPA	Mice urine, plasma	Urine, plasma	HPLC-MS/MS (ESI+) BEH C8 column (100 mm × 1 mm × 1.7 µm) MP: H2O + 0.1% FA / ACN:isopropanol (1:1) + 0.1% FA; gradient elution at 0.2 mL/min. Injection: 15 µL	10 or 20 μL	10 or 20 μL biological sample + ACN:isopropanol (1:1) + IS mixture (final ratio 1:3:1) + vortex + overnight protein precipitation at −20 ◦C + centrifugation 11,250 g, 10 min, 4°C + 30 μL supernatant in to a 96-well plate + derivatization 24 μL 7% NH4OH + 6 μL 12.5 mg/mL solution dansyl chloride + incubation at 65°C, 30 min + dilution with H2O	Linearity, accuracy and precision, specificity and selectivity, carryover, extraction recovery, stability (autosampler)	[19]
5HIAA 3IPA 3IAA	Human plasma	Plasma cleaned up with activated charcoal (1 g charcoal + 10 mL plasma)	HPLC-MS/MS (ESI+) HSS T3 column (100 mm × 3.0 mm × 1.8 µm) MP: H2O + 0.1% FA / ACN; gradient elution at 0.3 mL/min Injection: 2 μL	50 μL	50 μL plasma + 150 μL prechilled ACN + 10 μL IS + vortex 4 min, room temperature + incubation 10 min, -20°C + centrifugation 16128 g, 20 min, 4°C + 100 μL supernatant into the autosampler vial	Linearity, accuracy and precision, specificity and selectivity, carryover, extraction recovery and matrix effect, stability (short-term at room temperature, autosampler at ambient temperature, 3 cycles of freeze and thaw)	[20]
3IPA	Mice plasma	N/A	HPLC-MS (TOF) Zorbax C18 SB-300 (150 × 0.3 mm) MP: H2O + 0.1% FA / ACN + 0.1% FA (+) or H2O + 5 mM ammonium acetate / ACN + 5 mM ammonium acetate; gradient elution at 0.004 mL/min Injection: 20 µL	50 μL	50 μL plasma + 200 μL MeOH + vortex + incubation at -20°C , 1 h + centrifuge 14 000 g, 2 min + collect supernatant + repeat centrifugation and collection step + evaporation + 50 μL H2O/ACN (95:5) + 14 000 g, 5 min	No data	[21]
p-HPhPA p-HPhAA p-HPhLA	Human serum	50 mM ammonium formate	HPLC-UV or HPLC-MS/MS (ESI-) Zorbax SB-C18 Rapid Resolution HD column (100 × 2.1 mm, 1.8 µm) MP: 50 mM ammonium formate buffer (pH 5.8) / ACN, isocratic elution at 0.2 mL/min UV: 277 and 316 nm Injection: 10 µL	500 μL	500 μL serum + 500 μL 5% perchloric acid + 2000 rpm, 1 min + left for 10 min sentrifuge 10 000 rpm, 10 min + supernatant + 3 μL 0.1 M NaOH + filter through 0.22 μm membrane filter	Linearity, limit of detection and quantitation, precision and accuracy, extraction recovery and matrix effect, stability (long-term in serum at -80°C, 3 cycles of freeze and thaw, autosampler at 4°C)	[22]
p-HPhLA	Human serum, urine	Steroid depleted serum base pool	HPLC-MS/MS (ESI-) Atlantis dC18 column (100 × 3.0 mm, 3 µm) MP: H2O + 0.1% FA / MeOH; gradient elution at 0.4 mL/min	90 μL	90 μL serum + 10 μL working solution + dilution with IS solution (1:1000)	Linearity, accuracy and precision, lower limit of detection quantitation, carryover, dilution integrity, matrix effect, stability (short-term at room temperature, autosampler at ambient temperature, 3 cycles of freeze and thaw)	[25]
CC = calibration curve
QC = quality control
MP = mobile phase

## Sheet: Table S2
Mass spectrum of the Q1-Scan and product ion scan							* - precursor ion * - product ion used in quantitative calculations * - product ion used for qualitative identification
p-HPhLA																				p-HPhLA
Q1-Scan (neg, 0.1 mkg/ml, 10 MCA)																				Product Ion Scan (neg, 0.1 mkg/ml, 10 MCA, CE -25 V)
p-HBA																				p-HBA
Q1-Scan (neg, 1 mkg/ml, 10 MCA)																				Product Ion Scan (neg, 1 mkg/ml, 10 MCA, CE -20 V)
p-HPhAA																				p-HPhAA
Q1-Scan (neg, 1 mkg/ml, 10 MCA)																				Product Ion Scan (neg, 1 mkg/ml, 10 MCA, CE -25 V)
PhPA																				PhPA
Q1-Scan (neg, 1 mkg/ml, 10 MCA)																				Product Ion Scan (neg, 1 mkg/ml, 10 MCA, CE -10 V)
p-HPhPA																				p-HPhPA
Q1-Scan (neg, 1 mkg/ml, 10 MCA)																				Product Ion Scan (neg, 1 mkg/ml, 10 MCA, CE -35 V)
PhLA																				PhLA
Q1-Scan (neg, 1 mkg/ml, 10 MCA)																				Product Ion Scan (neg, 1 mkg/ml, 10 MCA, CE -25 V)
5HIAA																				5HIAA																			5HIAA
Q1-Scan (pos, 1 mkg/ml, 10 MCA)																				Product Ion Scan (pos,1 mkg/ml, 10 MCA, CE 20 V)																			Q1-Scan (neg, 1 mkg/ml, 10 MCA)
3ILA																				3ILA																			3ILA
Q1-Scan (pos, 1 mkg/ml, 10 MCA)																				Product Ion Scan (pos,1 mkg/ml, 10 MCA, CE 25 V)																			Q1-Scan (neg, 1 mkg/ml, 10 MCA)
3ICA																				3ICA																			3ICA
Q1-Scan (pos, 10 mkg/ml, 10 MCA)																				Product Ion Scan (pos, 10 mkg/ml, 10 MCA, CE 25 V)																			Q1-Scan (neg, 10 mkg/ml, 10 MCA)
3IAA																				3IAA																			3IAA
Q1-Scan (pos, 1 mkg/ml, 10 MCA)																				Product Ion Scan (pos, 1 mkg/ml, 10 MCA, CE 20 V)																			Q1-Scan (neg, 1 mkg/ml, 10 MCA)
3IPA																				3IPA																			3IPA
Q1-Scan (pos, 1 mkg/ml, 10 MCA)																				Product Ion Scan (pos, 1 mkg/ml, 10 MCA, CE 20 V)																			Q1-Scan (neg, 1 mkg/ml, 10 MCA)
IAA-d4																				IAA-d4																			IAA-d4
Q1-Scan (pos, 1 mkg/ml, 10 MCA)																				Product Ion Scan (pos, 1 mkg/ml, 10 MCA, CE 25 V)																			Q1-Scan (neg, 1 mkg/ml, 10 MCA)

## Sheet: Table S3
Recovery
	LQC	p-HPhLA	p-HBA	p-HPhAA	PhPA	p-HPhPA	PhLA	IAA-d4_neg		LQC	5HIAA	3ILA	3ICA	3IAA	3IPA	IAA-d4_pos
	Recovery, %	91.9255	96.8133	92.963	90.0794	104.762	93.75	94.5882		Recovery, %	92	94.6667	97.5933	88.5714	89.6825	97.5225
		90.5797	88.5829	85.1852	91.5493	92.9644	96.6102	93.3025			97.8431	96.997	96.1089	97.3684	100	94.2222
		110	94.1392	98.5714	94.8529	92.4727	98.4848	96.1165			96.6527	94.382	89.6373	97.2222	92.5234	100.235
		93.4066	97.3262	99.2509	86.2275	88.3577	85.6322	93.643			92.803	87.3385	100	92.6829	88.5496	101.923
		100	100	98.8048	99.3395	91.5058	95.2381	99.7585			101.809	97.1347	111.583	100	101.77	102.342
		95.9184	107.373	97.3799	90.7285	87.7993	87.8788	98.4234			93.9781	100	109.49	103.03	105.31	100
		91.4439	100	87.7863	87.0588	98.4217	95.3125	97.8417			97.8022	94.5355	101.2	107.143	97.1698	101.909
		100	94.1935	86.2222	90.2597	94.1812	91.1765	96.4623			100	100	89.7698	86.1111	87.5969	99.5349
	Mean Recovery, %	96.6592	97.3035	93.2705	91.262	93.8081	93.0104	96.267		Mean Recovery, %	96.611	95.6318	99.4228	96.5162	95.3252	99.7112
	Confidence interval, %	6.1038	5.14713	5.66405	3.93616	5.18492	4.15178	2.17599		Confidence interval, %	3.24337	3.78782	7.55034	6.66021	6.24365	2.5486
	CV, %	6.75013	5.65447	6.49139	4.6104	5.90822	4.77153	2.41621		CV, %	3.5886	4.23391	8.11775	7.37637	7.00141	2.7322
	LQC	p-HPhLA	p-HBA	p-HPhAA	PhPA	p-HPhPA	PhLA			LQC	5HIAA	3ILA	3ICA	3IAA	3IPA
	Normilized Recovery, %	97.1849	102.352	98.2817	95.2332	110.756	99.1138			Normilized Recovery, %	94.3372	97.0716	100.073	90.8215	91.9608
		97.0817	94.9416	91.3	98.1209	99.6375	103.545				103.843	102.945	102.002	103.339	106.132
		114.444	97.9428	102.554	98.6854	96.209	102.464				96.4258	94.1605	89.4269	96.994	92.3062
		99.7475	103.933	105.989	92.0811	94.3559	91.4453				91.052	85.6906	98.1132	90.9342	86.8789
		100.242	100.242	99.044	99.58	91.7274	95.4687				99.4795	94.9119	109.03	97.7117	99.4411
		97.4548	109.093	98.9398	92.1818	89.2057	89.2865				93.9781	100	109.49	103.03	105.31
		93.461	102.206	89.7227	88.9792	100.593	97.415				95.9698	92.7644	99.3045	105.135	95.3493
		103.667	97.6481	89.3844	93.57	97.6353	94.5204				100.467	100.467	90.1893	86.5135	88.0062
	Mean Normilized Recovery, %	100.41	101.045	96.9019	94.804	97.515	96.6573			Mean Normilized Recovery, %	96.9441	96.0014	99.7035	96.81	95.673
	Confidence interval, %	5.98538	4.11166	5.75159	3.51463	6.1604	4.68073			Confidence interval, %	3.84033	5.08302	6.95577	6.40263	6.87263
	CV, %	6.37188	4.34969	6.34469	3.96285	6.75294	5.17648			CV, %	4.2345	5.65978	7.45744	7.06957	7.67872
	MQC	p-HPhLA	p-HBA	p-HPhAA	PhPA	p-HPhPA	PhLA	IAA-d4_neg		MQC	5HIAA	3ILA	3ICA	3IAA	3IPA	IAA-d4_pos
	Recovery, %	99.4357	94.5975	94.4444	94.7893	97.2546	96.6763	92.5508		Recovery, %	92	94.6667	97.5933	88.5714	89.6825	97.5225
		96.5773	98.1143	95.9677	97.0149	94.5427	94.9431	97.4713			97.8431	96.997	96.1089	97.3684	100	94.2222
		100	100	99.2677	100	95.94	100.439	98.3491			96.6527	94.382	89.6373	97.2222	92.5234	100.235
		96.6759	98.1736	102.177	94.941	94.6894	98.4002	97.8824			92.803	87.3385	100	92.6829	88.5496	101.923
		95.1743	94.1404	95.184	93.8077	94.7593	95.3782	95.9368			101.809	97.1347	111.583	100	101.77	102.342
		96.1894	95.8585	96.4863	97.6972	99.3294	97.3829	97.4948			93.9781	100	109.49	103.03	105.31	100
		97.8495	99.3991	98.6063	96.663	97.3937	97.7433	101.609			97.8022	94.5355	101.2	107.143	97.1698	101.909
		98.3784	99.399	99.294	98.8701	98.6836	100.282	100.45			100	100	89.7698	86.1111	87.5969	99.5349
	Mean Recovery, %	97.5351	97.4603	97.6784	96.7229	96.5741	97.6556	97.7181		Mean Recovery, %	96.611	95.6318	99.4228	96.5162	95.3252	99.7112
	Confidence interval, %	1.56291	2.14168	2.43083	1.99394	1.75197	1.89705	2.57455		Confidence interval, %	3.24337	3.78782	7.55034	6.66021	6.24365	2.5486
	CV, %	1.71288	2.349	2.66019	2.20363	1.9392	2.07652	2.81631		CV, %	3.5886	4.23391	8.11775	7.37637	7.00141	2.7322
	MQC	p-HPhLA	p-HBA	p-HPhAA	PhPA	p-HPhPA	PhLA			MQC	5HIAA	3ILA	3ICA	3IAA	3IPA
	Normilized Recovery, %	107.439	102.211	102.046	102.419	105.082	104.458			Normilized Recovery, %	94.3372	97.0716	100.073	90.8215	91.9608
		99.0828	100.66	98.4575	99.5318	96.9954	97.4063				103.843	102.945	102.002	103.339	106.132
		101.679	101.679	100.934	101.679	97.5506	102.125				96.4258	94.1605	89.4269	96.994	92.3062
		98.7674	100.298	104.388	96.995	96.738	100.529				91.052	85.6906	98.1132	90.9342	86.8789
		99.2052	98.1275	99.2154	97.7807	98.7726	99.4177				99.4795	94.9119	109.03	97.7117	99.4411
		98.6611	98.3217	98.9656	100.208	101.882	99.8853				93.9781	100	109.49	103.03	105.31
		96.2998	97.825	97.0446	95.1321	95.8512	96.1953				95.9698	92.7644	99.3045	105.135	95.3493
		97.9372	98.9533	98.8488	98.4267	98.2411	99.832				100.467	100.467	90.1893	86.5135	88.0062
	Mean Normilized Recovery, %	99.8839	99.7594	99.9874	99.0214	98.8891	99.9811			Mean Normilized Recovery, %	96.9441	96.0014	99.7035	96.81	95.673
	Confidence interval, %	3.17796	1.57806	2.19205	2.27496	2.8938	2.40458			Confidence interval, %	3.84033	5.08302	6.95577	6.40263	6.87263
	CV, %	3.40101	1.69092	2.34347	2.45584	3.12806	2.57085			CV, %	4.2345	5.65978	7.45744	7.06957	7.67872
	HQC	p-HPhLA	p-HBA	p-HPhAA	PhPA	p-HPhPA	PhLA	IAA-d4_neg		HQC	5HIAA	3ILA	3ICA	3IAA	3IPA	IAA-d4_pos
	Recovery, %	100.209	100.944	99.4429	97.862	97.9576	100	97.5877		Recovery, %	96.8404	102.129	102.743	104.754	99.6928	97.7827
		98.1378	99.0568	98.8978	96.5775	101.536	97.8947	95.8242			96.072	98.9488	99.0979	99.2157	99.0901	103.721
		100.63	101.691	101.704	98.2643	97.9633	99.441	100			96.4235	103.526	98.6359	101.616	99.3592	100.917
		101.658	101.195	102.993	99.1542	100	100	98.6239			99.5759	101.832	105.679	102.396	102.821	100
		95.988	96.2761	96.4707	94.3708	96.5057	95.6356	102.529			98.4166	96.8649	100.45	91.8579	96.3801	99.095
		96.5356	94.773	95.7311	95.8133	95.2275	97.7998	96.9697			110.255	97.9403	100.895	97.7794	95.8271	98.9011
		95.7916	97.2056	95.8556	93.9	96.3006	96.1832	95.0749			99.139	95.9083	101.842	103.937	99.6946	99.5413
		96.1924	95.4483	95.9256	94.8347	95.5104	97.2618	95.9488			95.901	97.6705	95.1202	96.9902	97.8593	97.1302
	Mean Recovery, %	98.1427	98.3238	98.3776	96.3471	97.6252	98.027	97.8197		Mean Recovery, %	99.078	99.3524	100.558	99.8183	98.8406	99.6361
	Confidence interval, %	2.21859	2.58164	2.66457	1.81572	2.0735	1.56372	2.32851		Confidence interval, %	4.42768	2.60573	2.91938	3.98613	2.05357	1.90466
	CV, %	2.41643	2.80667	2.89525	2.01449	2.27038	1.70518	2.54453		CV, %	4.77699	2.80354	3.10334	4.26871	2.2209	2.04341
	HQC	p-HPhLA	p-HBA	p-HPhAA	PhPA	p-HPhPA	PhLA			HQC	5HIAA	3ILA	3ICA	3IAA	3IPA
	Normilized Recovery, %	102.686	103.44	101.901	100.281	100.379	102.472			Normilized Recovery, %	99.0364	104.445	105.073	107.13	101.953
		102.414	103.373	103.208	100.786	105.961	102.161				92.6254	95.3991	95.5428	95.6564	95.5353
		100.63	101.691	101.704	98.2643	97.9633	99.441				95.5469	102.585	97.7392	100.692	98.4559
		103.077	102.607	104.43	100.538	101.395	101.395				99.5759	101.832	105.679	102.396	102.821
		93.6205	93.9016	94.0914	92.0432	94.1255	93.2768				99.3154	97.7495	101.367	92.6968	97.2603
		99.5523	97.7346	98.7227	98.8074	98.2034	100.856				111.48	99.0285	102.016	98.8659	96.8919
		100.754	102.241	100.821	98.7641	101.289	101.166				99.5959	96.3503	102.312	104.416	100.154
		100.254	99.4784	99.9758	98.8388	99.5431	101.368				98.7344	100.556	97.9306	99.8558	100.751
	Mean Normilized Recovery, %	100.373	100.558	100.607	98.5404	99.8575	100.267			Mean Normilized Recovery, %	99.4888	99.7431	100.957	100.214	99.2278
	Confidence interval, %	2.81362	3.12263	2.97321	2.61181	3.18654	2.7759			Confidence interval, %	5.0905	2.95978	3.37651	4.32621	2.42606
	CV, %	2.99641	3.31938	3.15903	2.83324	3.41109	2.95938			CV, %	5.46942	3.17199	3.57507	4.61462	2.6135

## Sheet: Table S4
Matrix Effect
	LQC	p-HPhLA	p-HBA	p-HPhAA	PhPA	p-HPhPA	PhLA	IAA-d4_neg		LQC	5HIAA	3ILA	3ICA	3IAA	3IPA	IAA-d4_pos
	Matrix Factor	0.947059	1.00577	1.0757	0.956962	0.926397	1.04918	0.974771		Matrix Factor	0.899281	0.94697	0.89644	0.97493	0.9	1.01139
		0.873418	0.973203	0.931034	0.893082	0.961805	1.07273	1.00231			0.930657	0.883289	0.954208	1.03542	0.869231	0.993377
		0.925926	0.886364	0.886076	0.906667	0.929021	1.10553	0.980952			0.867514	0.96477	0.885321	1.09422	0.877049	1.00711
		1.08333	0.990728	1.05534	1.01212	0.99587	1.0858	0.948956			0.985075	0.93932	0.865654	1.03797	0.942446	0.928571
		0.940828	0.905882	0.958015	0.952201	0.981061	1.0678	0.953917			1.02357	1.02346	0.96402	1.06742	0.904	0.993023
		0.907407	0.938365	0.987069	1.03425	0.898219	1.11675	1.02778			1.09381	0.984043	0.966743	0.985075	0.941667	0.976293
		1.0625	0.982692	1.01158	1.04938	0.905143	1.09215	1.00725			0.861742	0.899263	1.04386	1.06061	0.890756	0.941573
		1.00617	1.01307	0.885827	0.980892	0.918321	1.10211	1.02415			1.0268	0.873096	0.973848	1.02564	0.969925	0.966292
	Mean Matrix Factor	0.968331	0.962009	0.97383	0.973194	0.939479	1.08651	0.990011		Mean Matrix Factor	0.961057	0.939276	0.943762	1.03516	0.911884	0.977204
	Confidence interval	0.0700536	0.0437816	0.0672257	0.0532201	0.0335756	0.0208749	0.0281611		Confidence interval	0.0788946	0.04863	0.054466	0.0377715	0.0333054	0.0281304
	CV, %	7.73325	4.86483	7.37917	5.84563	3.82025	2.05375	3.04063		CV, %	8.77513	5.53435	6.16905	3.90042	3.90418	3.07713
	LQC	p-HPhLA	p-HBA	p-HPhAA	PhPA	p-HPhPA	PhLA			LQC	5HIAA	3ILA	3ICA	3IAA	3IPA
	Normilized Matrix Factor	0.971571	1.0318	1.10354	0.98173	0.950374	1.07634			Normilized Matrix Factor	0.889154	0.936306	0.886345	0.963951	0.889865
		0.871401	0.970955	0.928884	0.891019	0.959583	1.07025				0.936861	0.889178	0.960569	1.04233	0.875026
		0.943905	0.903575	0.903281	0.924272	0.94706	1.12699				0.86139	0.95796	0.879072	1.0865	0.870858
		1.14161	1.04402	1.1121	1.06656	1.04944	1.14421				1.06085	1.01158	0.932243	1.11782	1.01494
		0.986279	0.949645	1.0043	0.998201	1.02845	1.11938				1.03076	1.03065	0.970793	1.07492	0.910351
		0.882883	0.913004	0.960391	1.00629	0.873943	1.08657				1.12037	1.00794	0.990218	1.00899	0.964533
		1.05486	0.975623	1.00431	1.04183	0.898631	1.08429				0.915216	0.955064	1.10863	1.12642	0.94603
		0.982442	0.989179	0.864935	0.957757	0.896662	1.07611				1.06262	0.903553	1.00782	1.06142	1.00376
	Mean Normilized Matrix Factor	0.979368	0.972225	0.985217	0.983459	0.950518	1.09802			Mean Normilized Matrix Factor	0.984653	0.961528	0.966962	1.06029	0.934421
	Confidence interval	0.0824406	0.0470871	0.0835238	0.0545078	0.0585394	0.0261511			Confidence interval	0.0893466	0.0483819	0.068714	0.0510194	0.0529974
	CV, %	8.9981	5.17715	9.0622	5.92459	6.58329	2.54587			CV, %	9.69951	5.37868	7.59611	5.14357	6.06271
	MQC	p-HPhLA	p-HBA	p-HPhAA	PhPA	p-HPhPA	PhLA	IAA-d4_neg		MQC	5HIAA	3ILA	3ICA	3IAA	3IPA	IAA-d4_pos
	Matrix Factor	0.918135	0.900486	0.897196	0.975819	0.893859	0.923899	0.90593		Matrix Factor	1.04793	0.921546	0.899287	0.858521	0.922297	0.952891
		0.917801	0.893764	0.88	1.03395	0.899337	1.05749	0.925532			1.04878	0.89976	0.944973	0.951872	0.931618	0.981439
		0.913846	0.929532	0.886688	0.993452	0.879673	0.994178	0.907923			0.953394	0.935714	0.932606	0.908592	0.851493	0.931416
		0.965241	0.955	0.880511	1.09141	0.880953	0.963025	0.952915			0.943868	0.913942	0.910819	0.905626	0.942446	0.941309
		1.03039	1.0343	0.969	1.02092	0.897941	0.987552	0.934599			1.12068	0.977307	0.932387	0.978571	0.975177	0.993151
		1.08698	0.982674	0.921036	1.00988	0.892898	1.00554	1.01055			0.972538	1.02036	0.935325	0.944154	0.988889	1.05104
		1.03911	1.00867	0.919872	1.05146	0.908118	0.986092	0.95815			1.01914	0.989027	0.94797	0.97037	0.925874	0.997658
		1.03933	0.990476	0.944333	1.09259	0.93784	1.03801	0.995516			1.0865	0.918841	0.953205	1.03142	0.992701	0.963554
	Mean Matrix Factor	0.988853	0.961863	0.91233	1.03369	0.898827	0.994473	0.948889		Mean Matrix Factor	1.0241	0.947062	0.932072	0.943641	0.941312	0.976558
	Confidence interval	0.0639008	0.0476843	0.0302364	0.0400273	0.017161	0.0388572	0.0359744		Confidence interval	0.0597113	0.0402509	0.017334	0.0495366	0.0430359	0.0358887
	CV, %	6.90764	5.29928	3.5427	4.13926	2.04089	4.1767	4.0526		CV, %	6.23258	4.5431	1.98794	5.61144	4.88711	3.9284
	MQC	p-HPhLA	p-HBA	p-HPhAA	PhPA	p-HPhPA	PhLA			MQC	5HIAA	3ILA	3ICA	3IAA	3IPA
	Normilized Matrix Factor	1.01347	0.993991	0.990359	1.07715	0.986675	1.01983			Normilized Matrix Factor	1.09974	0.967105	0.943746	0.900965	0.967894
		0.991647	0.965676	0.950805	1.11714	0.971698	1.14257				1.06861	0.916776	0.962845	0.969874	0.949237
		1.00652	1.0238	0.976612	1.0942	0.968885	1.095				1.0236	1.00461	1.00128	0.975496	0.914192
		1.01293	1.00219	0.924019	1.14534	0.924483	1.01061				1.00272	0.970927	0.967609	0.962092	1.00121
		1.10249	1.10668	1.03681	1.09236	0.960777	1.05666				1.12841	0.984047	0.938817	0.98532	0.981903
		1.07564	0.972417	0.911421	0.999342	0.883578	0.995044				0.925306	0.970803	0.889901	0.898301	0.940863
		1.08449	1.05272	0.96005	1.09739	0.947783	1.02916				1.02154	0.991349	0.950195	0.972648	0.928048
		1.04401	0.994938	0.948587	1.09751	0.942064	1.04269				1.1276	0.953596	0.98926	1.07044	1.03025
	Mean Normilized Matrix Factor	1.0414	1.01405	0.962333	1.09005	0.948243	1.04895			Mean Normilized Matrix Factor	1.04969	0.969902	0.955456	0.966892	0.964199
	Confidence interval	0.0388139	0.0435255	0.0369543	0.0392425	0.0304061	0.0455559			Confidence interval	0.0654662	0.0249095	0.031987	0.050318	0.0364649
	CV, %	3.98404	4.58816	4.10483	3.84826	3.42765	4.64244			CV, %	6.66671	2.74532	3.57864	5.5629	4.04262
	HQC	p-HPhLA	p-HBA	p-HPhAA	PhPA	p-HPhPA	PhLA	IAA-d4_neg		HQC	5HIAA	3ILA	3ICA	3IAA	3IPA	IAA-d4_pos
	Matrix Factor	0.876051	0.878817	0.866104	0.877523	0.913051	0.881773	0.940206		Matrix Factor	1.06835	0.861927	0.91895	0.870345	0.891781	0.945493
		0.910169	0.936181	0.906117	0.916667	0.981387	1.02703	0.978495			1.08795	0.897453	0.959784	0.944444	0.972566	0.975057
		0.900189	0.936538	0.890139	0.889768	1.00973	0.917436	1.00677			0.947797	0.939659	1.00881	0.878014	0.904638	0.971047
		0.901869	0.913231	0.928042	0.957287	0.950349	0.925567	0.958242			0.924706	0.91	0.951847	0.907246	0.919308	0.924406
		0.908015	0.912229	0.932532	0.922385	1.0143	0.985484	0.95815			1.04388	0.929029	0.983938	0.971942	0.980769	1.01376
		0.954669	0.940214	0.981152	0.933008	0.973384	0.927551	1.08079			0.886455	0.942718	1.02068	0.965	1.00449	1.00442
		0.982283	0.911741	0.929193	0.945769	1.02651	0.950259	1			0.967917	0.958431	0.991461	0.947761	0.977313	1.0023
		0.946869	0.932909	0.971372	0.987755	1.03332	0.931633	0.993644			1.02504	0.947242	0.980087	0.977206	0.973214	0.976293
	Mean Matrix Factor	0.922514	0.920233	0.925581	0.92877	0.987755	0.943341	0.989537		Mean Matrix Factor	0.994013	0.923307	0.976945	0.932745	0.95301	0.976596
	Confidence interval	0.032877	0.0193039	0.036102	0.033421	0.0387227	0.0418238	0.0407313		Confidence interval	0.0680044	0.0297866	0.0305925	0.0394616	0.0387768	0.0285952
	CV, %	3.80955	2.24234	4.16938	3.8465	4.19056	4.73925	4.39998		CV, %	7.31307	3.44849	3.34734	4.52238	4.34941	3.12992
	HQC	p-HPhLA	p-HBA	p-HPhAA	PhPA	p-HPhPA	PhLA			HQC	5HIAA	3ILA	3ICA	3IAA	3IPA
	Normilized Matrix Factor	0.931765	0.934707	0.921185	0.933331	0.971118	0.937851			Normilized Matrix Factor	1.12994	0.911616	0.971927	0.92052	0.943192
		0.930173	0.956756	0.926032	0.936813	1.00296	1.0496				1.11578	0.920411	0.984336	0.968605	0.997446
		0.894134	0.930239	0.884152	0.883783	1.00294	0.911265				0.976057	0.967676	1.03889	0.904194	0.931611
		0.941171	0.953028	0.968485	0.999004	0.991763	0.965901				1.00032	0.984416	1.02968	0.981437	0.994485
		0.947675	0.952074	0.973263	0.962673	1.05861	1.02853				1.02971	0.916418	0.970581	0.958749	0.967456
		0.88331	0.869935	0.907813	0.863268	0.900626	0.858219				0.882558	0.938575	1.0162	0.960758	1.00008
		0.982283	0.911741	0.929193	0.945769	1.02651	0.950259				0.965697	0.956233	0.989187	0.945587	0.975072
		0.952926	0.938876	0.977585	0.994073	1.03993	0.937592				1.04993	0.970243	1.00389	1.00093	0.996846
	Mean Normilized Matrix Factor	0.93293	0.93092	0.935963	0.939839	0.999307	0.954902			Mean Normilized Matrix Factor	1.01875	0.945698	1.00059	0.955098	0.975773
	Confidence interval	0.0297877	0.026856	0.0316673	0.0448028	0.0454508	0.0574217			Confidence interval	0.0761622	0.0259943	0.0241992	0.029371	0.0248421
	CV, %	3.41306	3.08379	3.61666	5.09573	4.86181	6.42795			CV, %	7.99147	2.9382	2.58524	3.28719	2.72141

## Sheet: Table S5
Selectivity
p-HPhLA	W_dbl														p-HBA	W_dbl														p-HPhAA	W_dbl														3IAA-d4 (neg)	W_dbl
	W_LLOQ (0.25 μmol/L)															W_LLOQ (0.05 μmol/L)															W_LLOQ (0.25 μmol/L)															W_LLOQ (0.5 μmol/L)
	Sample (0.8420 μmol/L)															Sample (0.05391 μmol/L)															Sample (0.3029 μmol/L)															Sample (0.5 μmol/L)
PhPA	W_dbl														p-HPhPA	W_dbl														PhLA	W_dbl
	W_LLOQ (0.25 μmol/L)															W_LLOQ (0.05 μmol/L)															W_LLOQ (0.05 μmol/L)
	Sample (0.3340 μmol/L)															Sample (0.1225 μmol/L)															Sample (0.1887 μmol/L)
5HIAA	W_dbl														3ILA	W_dbl														3ICA	W_dbl														3IAA-d4 (pos)	W_dbl
	W_LLOQ (0.02 μmol/L)															W_LLOQ (0.2 μmol/L)															W_LLOQ (0.02 μmol/L)															W_LLOQ (0.5 μmol/L)
	Sample (0.04395 μmol/L)															Sample (0.7729 μmol/L)															Sample (0.02318 μmol/L)															Sample (0.5 μmol/L)
3IAA	W_dbl														3IPA	W_dbl
	W_LLOQ (0.2 μmol/L)															W_LLOQ (0.2 μmol/L)
	Sample (0.7732 μmol/L)															Sample (0.7707 μmol/L)

## Sheet: Table S6
Carry-over
	p-HPhLA						5HIAA						3IAA-d4_neg
	Sample Name	Concentration (μmol/L)	Area (counts)	Mean Area (counts)	CV, %		Sample Name	Concentration (μmol/L)	Area (counts)	Mean Area (counts)	CV, %		Sample Name	Concentration (μmol/L)	Area (counts)	Mean Area (counts)	CV, %
	k1	0.25	6100	6053.33	1.06208		k1	0.02	7820	8420	6.18946		k1	0.5	122086	112400	5.18841
	k1	0.25	6080				k1	0.02	8760				k1	0.5	119914
	k1	0.25	5980				k1	0.02	8680				k1	0.5	116692
	k8	25	631000	636000	1.323		k8	2	677000	733500	6.11023		k8	0.5	110492
	k8	25	649000				k8	2	786000				k8	0.5	109370
	k8	25	636000				k8	2	778000				k8	0.5	110107
	k8	25	624000				k8	2	688000				k8	0.5	104349
	k8	25	640000				k8	2	740000				k8	0.5	108519
	k8	25	636000				k8	2	732000				k8	0.5	110074
	Sample Name	Concentration (μmol/L)	Area (counts)	Carryover, %			Sample Name	Concentration (μmol/L)	Area (counts)	Carryover, %			Sample Name	Concentration (μmol/L)	Area (counts)	Carryover, %
	dbl	N/A	61.7	1.01927			dbl	N/A	198	2.35154			dbl	N/A	748.5	0.665923
	dbl	N/A	53.1	0.877203			dbl	N/A	153	1.8171			dbl	N/A	985.5	0.876776
	dbl	N/A	72.9	1.2043			dbl	N/A	183	2.1734			dbl	N/A	901.5	0.802043
	p-HBA						3ILA						3IAA-d4_pos
	Sample Name	Concentration (μmol/L)	Area (counts)	Mean Area (counts)	CV, %		Sample Name	Concentration (μmol/L)	Area (counts)	Mean Area (counts)	CV, %		Sample Name	Concentration (μmol/L)	Area (counts)	Mean Area (counts)	CV, %
	k1	0.05	4990	5383.33	6.84119		k1	0.2	13600	13933.3	2.19262		k1	0.5	157000	150111	4.323
	k1	0.05	5440				k1	0.2	14000				k1	0.5	162000
	k1	0.05	5720				k1	0.2	14200				k1	0.5	155000
	k8	5	522000	530000	1.8176		k8	20	1240000	1.25833e+06	3.03308		k8	0.5	147000
	k8	5	536000				k8	20	1330000				k8	0.5	144000
	k8	5	540000				k8	20	1260000				k8	0.5	147000
	k8	5	520000				k8	20	1220000				k8	0.5	143000
	k8	5	522000				k8	20	1260000				k8	0.5	146000
	k8	5	540000				k8	20	1240000				k8	0.5	150000
	Sample Name	Concentration (μmol/L)	Area (counts)	Carryover, %			Sample Name	Concentration (μmol/L)	Area (counts)	Carryover, %			Sample Name	Concentration (μmol/L)	Area (counts)	Carryover, %
	dbl	N/A	165	3.06502			dbl	N/A	327	2.34689			dbl	N/A	1030	0.916367
	dbl	N/A	193	3.58514			dbl	N/A	197	1.41388			dbl	N/A	1260	1.12099
	dbl	N/A	120	2.2291			dbl	N/A	111	0.796651			dbl	N/A	1150	1.02313
	p-HPhAA						3ICA
	Sample Name	Concentration (μmol/L)	Area (counts)	Mean Area (counts)	CV, %		Sample Name	Concentration (μmol/L)	Area (counts)	Mean Area (counts)	CV, %
	k1	0.25	9200	9273.33	6.72082		k1	0.02	8030	8090	7.07495
	k1	0.25	9930				k1	0.02	7550
	k1	0.25	8690				k1	0.02	8690
	k8	25	833000	857833	3.93762		k8	2	652000	661500	1.7203
	k8	25	882000				k8	2	669000
	k8	25	896000				k8	2	673000
	k8	25	832000				k8	2	645000
	k8	25	818000				k8	2	671000
	k8	25	886000				k8	2	659000
	Sample Name	Concentration (μmol/L)	Area (counts)	Carryover, %			Sample Name	Concentration (μmol/L)	Area (counts)	Carryover, %
	dbl	N/A	279	3.00863			dbl	N/A	454	5.61187
	dbl	N/A	164	1.76851			dbl	N/A	515	6.36588
	dbl	N/A	369	3.97915			dbl	N/A	518	6.40297
	PhPA						3IAA
	Sample Name	Concentration (μmol/L)	Area (counts)	Mean Area (counts)	CV, %		Sample Name	Concentration (μmol/L)	Area (counts)	Mean Area (counts)	CV, %
	k1	0.25	9310	9563.33	2.30362		k1	0.2	36000	37100	2.57126
	k1	0.25	9710				k1	0.2	37700
	k1	0.25	9670				k1	0.2	37600
	k8	25	778000	775333	1.27594		k8	20	3310000	3.35167e+06	1.97384
	k8	25	782000				k8	20	3420000
	k8	25	785000				k8	20	3400000
	k8	25	757000				k8	20	3240000
	k8	25	777000				k8	20	3370000
	k8	25	773000				k8	20	3370000
	Sample Name	Concentration (μmol/L)	Area (counts)	Carryover, %			Sample Name	Concentration (μmol/L)	Area (counts)	Carryover, %
	dbl	N/A	315	3.29383			dbl	N/A	588	1.58491
	dbl	N/A	161	1.68351			dbl	N/A	223	0.601078
	dbl	N/A	241	2.52004			dbl	N/A	271	0.730458
	p-HPhPA						3IPA
	Sample Name	Concentration (μmol/L)	Area (counts)	Mean Area (counts)	CV, %		Sample Name	Concentration (μmol/L)	Area (counts)	Mean Area (counts)	CV, %
	k1	0.05	7080	7113.33	2.42409		k1	0.2	63800	64433.3	1.10108
	k1	0.05	7300				k1	0.2	65200
	k1	0.05	6960				k1	0.2	64300
	k8	5	566000	569667	1.6678		k8	20	5660000	5710000	1.66144
	k8	5	581000				k8	20	5810000
	k8	5	573000				k8	20	5710000
	k8	5	561000				k8	20	5560000
	k8	5	579000				k8	20	5810000
	k8	5	558000				k8	20	5710000
	Sample Name	Concentration (μmol/L)	Area (counts)	Carryover, %			Sample Name	Concentration (μmol/L)	Area (counts)	Carryover, %
	dbl	N/A	158	2.22118			dbl	N/A	3200	4.96637
	dbl	N/A	205	2.88191			dbl	N/A	1210	1.87791
	dbl	N/A	188	2.64292			dbl	N/A	342	0.530781
	PhLA
	Sample Name	Concentration (μmol/L)	Area (counts)	Mean Area (counts)	CV, %
	k1	0.05	27200	27800	3.73824
	k1	0.05	29000
	k1	0.05	27200
	k8	5	2570000	2.60833e+06	2.31835
	k8	5	2680000
	k8	5	2620000
	k8	5	2510000
	k8	5	2620000
	k8	5	2650000
	Sample Name	Concentration (μmol/L)	Area (counts)	Carryover, %
	dbl	N/A	445	1.60072
	dbl	N/A	185	0.665468
	dbl	N/A	284	1.02158

## Sheet: Table S7
Intra-assay accuracy and precision (assay #1, n=6)
	p-HPhLA						5HIAA
	Expected Concentration (μmol/L)	0.25	0.75	7.5	18.75		Expected Concentration (μmol/L)	0.02	0.06	0.6	1.5
	Concentration (μmol/L)	0.2288	0.7355	7.484	18.89		Concentration (μmol/L)	0.0177	0.0544	0.6316	1.405
		0.2257	0.6538	7.314	18.18			0.01819	0.05713	0.5938	1.461
		0.241	0.6593	6.831	17.93			0.01889	0.05676	0.5878	1.431
		0.2386	0.6699	6.919	18.44			0.01902	0.0597	0.6062	1.548
		0.2306	0.6412	6.864	19			0.01747	0.05747	0.5956	1.506
		0.2402	0.8496	8.007	20.22			0.01748	0.05185	0.5234	1.324
	Mean Concentration (μmol/L)	0.23415	0.70155	7.2365	18.7767		Mean Concentration (μmol/L)	0.018125	0.0562183	0.589733	1.44583
	Confidence interval (μmol/L)	0.00689688	0.0836663	0.484318	0.856706		Confidence interval (μmol/L)	0.000729513	0.00286255	0.0377761	0.0826577
	Precision (CV, %)	2.80674	11.3641	6.37744	4.34768		Precision (CV, %)	3.8353	4.85199	6.10388	5.44765
	Accuracy (%)	93.66	93.54	96.4867	100.142		Accuracy (%)	90.625	93.6972	98.2889	96.3889
	p-HBA						3ILA
	Expected Concentration (μmol/L)	0.05	0.15	1.5	3.75		Expected Concentration (μmol/L)	0.2	0.6	6	15
	Concentration (μmol/L)	0.04248	0.1341	1.522	3.676		Concentration (μmol/L)	0.1868	0.5963	6.336	14.9
		0.04919	0.1278	1.476	3.407			0.1771	0.591	6.154	14.39
		0.04701	0.1381	1.38	3.583			0.1829	0.5544	5.946	14.55
		0.0447	0.15	1.336	3.658			0.1826	0.5501	5.827	14.71
		0.05585	0.1312	1.361	3.74			0.181	0.5898	5.871	15.14
		0.05114	0.1523	1.619	4.122			0.2081	0.6758	6.581	16.08
	Mean Concentration (μmol/L)	0.048395	0.138917	1.449	3.69767		Mean Concentration (μmol/L)	0.186417	0.5929	6.11917	14.9617
	Confidence interval (μmol/L)	0.00501763	0.0105878	0.115182	0.249019		Confidence interval (μmol/L)	0.0116235	0.0474254	0.310766	0.637636
	Precision (CV, %)	9.87967	7.26269	7.57461	6.41725		Precision (CV, %)	5.94153	7.62208	4.83933	4.06104
	Accuracy (%)	96.79	92.6111	96.6	98.6044		Accuracy (%)	93.2083	98.8167	101.986	99.7444
	p-HPhAA						3ICA
	Expected Concentration (μmol/L)	0.25	0.75	7.5	18.75		Expected Concentration (μmol/L)	0.02	0.06	0.6	1.5
	Concentration (μmol/L)	0.237	0.7437	7.424	17.99		Concentration (μmol/L)	0.01785	0.05576	0.6351	1.466
		0.2653	0.7191	7.364	17.31			0.01898	0.05167	0.6107	1.484
		0.2389	0.7487	6.782	17.58			0.0201	0.05877	0.6005	1.473
		0.2403	0.6802	6.831	18.02			0.01893	0.05831	0.5831	1.517
		0.2319	0.7059	6.58	18.98			0.01853	0.05855	0.583	1.496
		0.2251	0.8261	8.31	20.71			0.02293	0.06753	0.6262	1.512
	Mean Concentration (μmol/L)	0.23975	0.737283	7.21517	18.4317		Mean Concentration (μmol/L)	0.0195533	0.0584317	0.606433	1.49133
	Confidence interval (μmol/L)	0.014371	0.0527522	0.664232	1.31406		Confidence interval (μmol/L)	0.00189867	0.00546878	0.022797	0.0217075
	Precision (CV, %)	5.7118	6.8179	8.77238	6.79351		Precision (CV, %)	9.25279	8.91838	3.58211	1.38701
	Accuracy (%)	95.9	98.3044	96.2022	98.3022		Accuracy (%)	97.7667	97.3861	101.072	99.4222
	PhPA						3IAA
	Expected Concentration (μmol/L)	0.25	0.75	7.5	18.75		Expected Concentration (μmol/L)	0.2	0.6	6	15
	Concentration (μmol/L)	0.2368	0.6824	7.372	16.82		Concentration (μmol/L)	0.1844	0.5977	6.47	14.62
		0.2037	0.6569	7.232	17.75			0.1859	0.6072	6.313	14.9
		0.2153	0.6385	6.866	17.9			0.2039	0.5818	6.436	14.81
		0.2196	0.6551	7.059	18.31			0.1901	0.5917	6.142	14.82
		0.2047	0.6693	6.846	18.34			0.188	0.5897	5.928	14.77
		0.2688	0.8272	8.035	20.34			0.1749	0.6283	6.052	15.3
	Mean Concentration (μmol/L)	0.224817	0.688233	7.235	18.2433		Mean Concentration (μmol/L)	0.187867	0.5994	6.2235	14.87
	Confidence interval (μmol/L)	0.0259043	0.0730956	0.463949	1.22357		Confidence interval (μmol/L)	0.00991251	0.017321	0.228625	0.241325
	Precision (CV, %)	10.9796	10.1205	6.11049	6.39098		Precision (CV, %)	5.0278	2.75359	3.50052	1.54645
	Accuracy (%)	89.9267	91.7644	96.4667	97.2978		Accuracy (%)	93.9333	99.9	103.725	99.1333
	p-HPhPA						3IPA
	Expected Concentration (μmol/L)	0.05	0.15	1.5	3.75		Expected Concentration (μmol/L)	0.2	0.6	6	15
	Concentration (μmol/L)	0.04836	0.1525	1.455	3.546		Concentration (μmol/L)	0.186	0.6104	6.403	14.3
		0.04446	0.1449	1.419	3.442			0.1827	0.631	6.328	14.63
		0.04595	0.141	1.36	3.441			0.1787	0.5777	6.195	14.49
		0.04631	0.1374	1.342	3.5			0.1848	0.5924	6.044	14.8
		0.05175	0.1325	1.349	3.637			0.1847	0.6017	5.927	14.33
		0.05654	0.1667	1.645	3.915			0.202	0.7296	6.968	16.92
	Mean Concentration (μmol/L)	0.048895	0.145833	1.42833	3.58017		Mean Concentration (μmol/L)	0.186483	0.6238	6.31083	14.9117
	Confidence interval (μmol/L)	0.00473777	0.0128785	0.120716	0.188545		Confidence interval (μmol/L)	0.00842048	0.0575271	0.384902	1.05106
	Precision (CV, %)	9.23324	8.41499	8.05343	5.0183		Precision (CV, %)	4.3027	8.78762	5.81176	6.71653
	Accuracy (%)	97.79	97.2222	95.2222	95.4711		Accuracy (%)	93.2417	103.967	105.181	99.4111
	PhLA
	Expected Concentration (μmol/L)	0.05	0.15	1.5	3.75
	Concentration (μmol/L)	0.04594	0.1439	1.5	3.685
		0.04641	0.1398	1.499	3.601
		0.04757	0.1394	1.403	3.608
		0.04666	0.1341	1.402	3.842
		0.0459	0.1392	1.366	3.806
		0.05417	0.1651	1.577	3.901
	Mean Concentration (μmol/L)	0.047775	0.143583	1.45783	3.7405
	Confidence interval (μmol/L)	0.00334924	0.0115345	0.0842571	0.133117
	Precision (CV, %)	6.68021	7.6549	5.50735	3.39115
	Accuracy (%)	95.55	95.7222	97.1889	99.7467

## Sheet: Table S8
Intra-assay accuracy and precision (assay #2, n=6)
	p-HPhLA						5HIAA
	Expected Concentration (μmol/L)	0.25	0.75	7.5	18.75		Expected Concentration (μmol/L)	0.02	0.06	0.6	1.5
	Concentration (μmol/L)	0.2396	0.6875	7.27	18.81		Concentration (μmol/L)	0.02201	0.05797	0.6024	1.535
		0.2567	0.7056	7.2	18.58			0.02045	0.06013	0.6131	1.566
		0.2459	0.669	7.377	19.11			0.02151	0.05686	0.6399	1.514
		0.252	0.6725	7.276	18.7			0.02064	0.05628	0.6115	1.559
		0.2528	0.6954	7.283	18.46			0.02089	0.0579	0.6241	1.571
		0.2535	0.6859	7.135	18.56			0.02073	0.05982	0.6408	1.56
	Mean Concentration (μmol/L)	0.250083	0.685983	7.25683	18.7033		Mean Concentration (μmol/L)	0.0210383	0.05816	0.621967	1.55083
	Confidence interval (μmol/L)	0.00653535	0.0144352	0.0862057	0.244648		Confidence interval (μmol/L)	0.000627644	0.00162338	0.0166055	0.0229672
	Precision (CV, %)	2.49017	2.00518	1.13196	1.24643		Precision (CV, %)	2.8428	2.65974	2.54406	1.4112
	Accuracy (%)	100.033	91.4644	96.7578	99.7511		Accuracy (%)	105.192	96.9333	103.661	103.389
	p-HBA						3ILA
	Expected Concentration (μmol/L)	0.05	0.15	1.5	3.75		Expected Concentration (μmol/L)	0.2	0.6	6	15
	Concentration (μmol/L)	0.05588	0.1375	1.432	3.812		Concentration (μmol/L)	0.2209	0.617	6.209	15.56
		0.05406	0.1412	1.385	3.858			0.2049	0.6051	6.328	15.4
		0.0564	0.1416	1.527	3.663			0.2236	0.6229	6.548	15.38
		0.04196	0.1448	1.344	3.527			0.2002	0.6278	6.196	15.73
		0.04842	0.138	1.518	3.656			0.2095	0.6243	6.322	15.93
		0.05517	0.1428	1.449	3.644			0.2084	0.6571	6.614	15.9
	Mean Concentration (μmol/L)	0.0519817	0.140983	1.4425	3.69333		Mean Concentration (μmol/L)	0.21125	0.6257	6.3695	15.65
	Confidence interval (μmol/L)	0.00597944	0.00294323	0.0756781	0.127334		Confidence interval (μmol/L)	0.0096097	0.0181781	0.182664	0.253086
	Precision (CV, %)	10.9611	1.9893	4.99918	3.28525		Precision (CV, %)	4.33468	2.76838	2.7327	1.54098
	Accuracy (%)	103.963	93.9889	96.1667	98.4889		Accuracy (%)	105.625	104.283	106.158	104.333
	p-HPhAA						3ICA
	Expected Concentration (μmol/L)	0.25	0.75	7.5	18.75		Expected Concentration (μmol/L)	0.02	0.06	0.6	1.5
	Concentration (μmol/L)	0.2655	0.7489	7.462	18.62		Concentration (μmol/L)	0.01852	0.06261	0.5835	1.471
		0.2701	0.7262	7.531	19.06			0.02275	0.05561	0.6128	1.514
		0.2313	0.6928	7.94	19.23			0.01879	0.06376	0.6257	1.481
		0.2712	0.7404	7.201	18.92			0.01986	0.06216	0.6143	1.514
		0.2673	0.7507	7.882	19.12			0.02128	0.06647	0.5923	1.561
		0.2304	0.7185	7.568	18.65			0.02171	0.06761	0.6337	1.489
	Mean Concentration (μmol/L)	0.255967	0.729583	7.59733	18.9333		Mean Concentration (μmol/L)	0.020485	0.0630367	0.610383	1.505
	Confidence interval (μmol/L)	0.0205284	0.0231036	0.288971	0.264463		Confidence interval (μmol/L)	0.00178019	0.00443583	0.0201818	0.034122
	Precision (CV, %)	7.64215	3.01751	3.62441	1.33101		Precision (CV, %)	8.28086	6.70542	3.15065	2.16044
	Accuracy (%)	102.387	97.2778	101.298	100.978		Accuracy (%)	102.425	105.061	101.731	100.333
	PhPA						3IAA
	Expected Concentration (μmol/L)	0.25	0.75	7.5	18.75		Expected Concentration (μmol/L)	0.2	0.6	6	15
	Concentration (μmol/L)	0.2874	0.7534	7.634	19.42		Concentration (μmol/L)	0.2018	0.6073	6.062	14.82
		0.242	0.7666	7.709	20.29			0.2131	0.604	5.973	15.13
		0.2456	0.7979	7.977	20.32			0.2006	0.5936	6.253	14.67
		0.2855	0.8009	7.887	20			0.2126	0.6147	5.939	15.23
		0.2582	0.784	8.069	20.28			0.1981	0.6268	6.02	15.29
		0.2738	0.7999	7.721	20.32			0.1962	0.6603	6.357	15.26
	Mean Concentration (μmol/L)	0.265417	0.783783	7.83283	20.105		Mean Concentration (μmol/L)	0.203733	0.617783	6.10067	15.0667
	Confidence interval (μmol/L)	0.0207247	0.0208332	0.17986	0.374738		Confidence interval (μmol/L)	0.00768877	0.0247595	0.175196	0.272099
	Precision (CV, %)	7.44055	2.53282	2.18807	1.7761		Precision (CV, %)	3.59616	3.819	2.73647	1.72089
	Accuracy (%)	106.167	104.504	104.438	107.227		Accuracy (%)	101.867	102.964	101.678	100.444
	p-HPhPA						3IPA
	Expected Concentration (μmol/L)	0.05	0.15	1.5	3.75		Expected Concentration (μmol/L)	0.2	0.6	6	15
	Concentration (μmol/L)	0.05443	0.147	1.463	3.807		Concentration (μmol/L)	0.2173	0.6415	6.431	15.51
		0.04876	0.1557	1.466	3.757			0.2103	0.6448	6.251	15.5
		0.04459	0.1477	1.552	3.815			0.2166	0.6211	6.255	14.91
		0.04821	0.1411	1.475	3.746			0.2087	0.6341	6.239	14.92
		0.04373	0.1408	1.509	3.726			0.2177	0.6572	6.244	15.77
		0.05033	0.1537	1.517	3.682			0.2232	0.6823	6.468	15.81
	Mean Concentration (μmol/L)	0.0483417	0.147667	1.497	3.7555		Mean Concentration (μmol/L)	0.215633	0.646833	6.31467	15.4033
	Confidence interval (μmol/L)	0.00410639	0.00649724	0.0368649	0.0525923		Confidence interval (μmol/L)	0.00558776	0.0221243	0.110443	0.419127
	Precision (CV, %)	8.09437	4.19267	2.34658	1.33444		Precision (CV, %)	2.46925	3.25928	1.6666	2.59283
	Accuracy (%)	96.6833	98.4444	99.8	100.147		Accuracy (%)	107.817	107.806	105.244	102.689
	PhLA
	Expected Concentration (μmol/L)	0.05	0.15	1.5	3.75
	Concentration (μmol/L)	0.05306	0.1562	1.476	3.864
		0.05129	0.1506	1.493	3.801
		0.05684	0.1427	1.534	3.93
		0.04836	0.1483	1.487	3.791
		0.05573	0.1476	1.52	3.888
		0.05168	0.1515	1.481	3.793
	Mean Concentration (μmol/L)	0.0528267	0.149483	1.4985	3.8445
	Confidence interval (μmol/L)	0.00325893	0.00472569	0.0243754	0.0611732
	Precision (CV, %)	5.87849	3.01242	1.55003	1.51623
	Accuracy (%)	105.653	99.6556	99.9	102.52

## Sheet: Table S9
Intra-assay accuracy and precision (assay #3, n=6)
	p-HPhLA						5HIAA
	Expected Concentration (μmol/L)	0.25	0.75	7.5	18.75		Expected Concentration (μmol/L)	0.02	0.06	0.6	1.5
	Concentration (μmol/L)	0.261	0.6975	7.387	20.53		Concentration (μmol/L)	0.02001	0.06274	0.6026	1.381
		0.2667	0.6899	7.563	20.07			0.02028	0.06398	0.6038	1.549
		0.2613	0.7203	7.837	20.17			0.01891	0.06681	0.6593	1.646
		0.2428	0.7067	7.471	20.16			0.01883	0.05988	0.613	1.641
		0.2663	0.6779	7.442	20.05			0.02124	0.06258	0.5931	1.577
		0.2556	0.6994	7.607	19.48			0.02058	0.06129	0.603	1.41
	Mean Concentration (μmol/L)	0.25895	0.698617	7.55117	20.0767		Mean Concentration (μmol/L)	0.019975	0.06288	0.612467	1.534
	Confidence interval (μmol/L)	0.00933768	0.0151536	0.169381	0.356788		Confidence interval (μmol/L)	0.000996218	0.00249636	0.0249704	0.119518
	Precision (CV, %)	3.43611	2.0669	2.13744	1.69341		Precision (CV, %)	4.75239	3.78302	3.88496	7.42423
	Accuracy (%)	103.58	93.1489	100.682	107.076		Accuracy (%)	99.875	104.8	102.078	102.267
	p-HBA						3ILA
	Expected Concentration (μmol/L)	0.05	0.15	1.5	3.75		Expected Concentration (μmol/L)	0.2	0.6	6	15
	Concentration (μmol/L)	0.05172	0.1452	1.525	3.933		Concentration (μmol/L)	0.1937	0.5833	6.049	15.39
		0.05134	0.1674	1.494	3.886			0.1887	0.5962	5.932	15.12
		0.04622	0.1394	1.595	3.882			0.1791	0.5817	6.156	14.92
		0.05718	0.1352	1.527	3.765			0.1701	0.581	5.89	15.13
		0.05205	0.1377	1.519	3.867			0.2087	0.5856	6.119	15.08
		0.05671	0.1435	1.568	3.787			0.1796	0.5975	6.222	15.05
	Mean Concentration (μmol/L)	0.0525367	0.144733	1.538	3.85333		Mean Concentration (μmol/L)	0.18665	0.58755	6.06133	15.115
	Confidence interval (μmol/L)	0.00422946	0.0122772	0.0385187	0.0674018		Confidence interval (μmol/L)	0.0142408	0.00775184	0.136294	0.162137
	Precision (CV, %)	7.67125	8.08303	2.38649	1.66678		Precision (CV, %)	7.27025	1.2572	2.14265	1.02216
	Accuracy (%)	105.073	96.4889	102.533	102.756		Accuracy (%)	93.325	97.925	101.022	100.767
	p-HPhAA						3ICA
	Expected Concentration (μmol/L)	0.25	0.75	7.5	18.75		Expected Concentration (μmol/L)	0.02	0.06	0.6	1.5
	Concentration (μmol/L)	0.267	0.7636	7.643	19.52		Concentration (μmol/L)	0.0166	0.05445	0.581	1.512
		0.2831	0.7399	7.615	18.97			0.01743	0.05446	0.5891	1.503
		0.2623	0.7424	8.002	19.28			0.0168	0.05619	0.6	1.456
		0.255	0.7128	7.361	18.76			0.01928	0.05264	0.5752	1.526
		0.241	0.688	7.142	18.95			0.01826	0.05236	0.5848	1.48
		0.2509	0.6605	7.256	17.34			0.01925	0.05787	0.6033	1.464
	Mean Concentration (μmol/L)	0.259883	0.717867	7.50317	18.8033		Mean Concentration (μmol/L)	0.0179367	0.0546617	0.5889	1.49017
	Confidence interval (μmol/L)	0.0152557	0.0403385	0.329409	0.803807		Confidence interval (μmol/L)	0.00123899	0.00220629	0.0114722	0.029237
	Precision (CV, %)	5.59368	5.35452	4.18345	4.07344		Precision (CV, %)	6.58217	3.84612	1.85631	1.86957
	Accuracy (%)	103.953	95.7156	100.042	100.284		Accuracy (%)	89.6833	91.1028	98.15	99.3444
	PhPA						3IAA
	Expected Concentration (μmol/L)	0.25	0.75	7.5	18.75		Expected Concentration (μmol/L)	0.2	0.6	6	15
	Concentration (μmol/L)	0.252	0.7278	7.621	19.66		Concentration (μmol/L)	0.1928	0.6087	6.233	14.94
		0.2472	0.734	7.559	19.16			0.2026	0.6215	6.24	15.3
		0.2502	0.7396	7.802	19.33			0.1923	0.6249	6.49	15.27
		0.2176	0.7366	7.603	19.3			0.1926	0.6172	6.267	15
		0.2527	0.7025	7.279	19.24			0.1996	0.627	6.1	15.01
		0.2627	0.738	7.836	18.96			0.1929	0.6025	6.267	15.01
	Mean Concentration (μmol/L)	0.247067	0.72975	7.61667	19.275		Mean Concentration (μmol/L)	0.195467	0.616967	6.26617	15.0883
	Confidence interval (μmol/L)	0.0161121	0.0146654	0.20989	0.241849		Confidence interval (μmol/L)	0.00469118	0.0100859	0.132328	0.162499
	Precision (CV, %)	6.21417	1.91497	2.62586	1.19562		Precision (CV, %)	2.28694	1.55774	2.0123	1.02625
	Accuracy (%)	98.8267	97.3	101.556	102.8		Accuracy (%)	97.7333	102.828	104.436	100.589
	p-HPhPA						3IPA
	Expected Concentration (μmol/L)	0.05	0.15	1.5	3.75		Expected Concentration (μmol/L)	0.2	0.6	6	15
	Concentration (μmol/L)	0.0488	0.1394	1.492	3.834		Concentration (μmol/L)	0.1934	0.5982	6.108	14.9
		0.05331	0.1407	1.53	3.857			0.2117	0.6009	6.034	14.67
		0.05331	0.1447	1.585	3.826			0.1879	0.648	6.495	14.82
		0.05352	0.1507	1.479	3.845			0.1774	0.6248	6.093	14.35
		0.05549	0.1379	1.457	3.897			0.206	0.6061	6.145	14.67
		0.04368	0.142	1.532	3.8			0.1919	0.6448	6.341	15.11
	Mean Concentration (μmol/L)	0.0513517	0.142567	1.5125	3.84317		Mean Concentration (μmol/L)	0.194717	0.620467	6.20267	14.7533
	Confidence interval (μmol/L)	0.00457109	0.0048391	0.0482409	0.0342792		Confidence interval (μmol/L)	0.0130379	0.0232494	0.186172	0.269496
	Precision (CV, %)	8.48221	3.23438	3.03924	0.849936		Precision (CV, %)	6.38043	3.57056	2.86009	1.74063
	Accuracy (%)	102.703	95.0444	100.833	102.484		Accuracy (%)	97.3583	103.411	103.378	98.3556
	PhLA
	Expected Concentration (μmol/L)	0.05	0.15	1.5	3.75
	Concentration (μmol/L)	0.04873	0.146	1.483	3.89
		0.05186	0.1443	1.492	3.945
		0.04865	0.1472	1.535	3.806
		0.04643	0.1374	1.411	3.772
		0.04794	0.134	1.36	3.741
		0.04804	0.13	1.427	3.592
	Mean Concentration (μmol/L)	0.0486083	0.139817	1.45133	3.791
	Confidence interval (μmol/L)	0.00188342	0.00740411	0.0667318	0.129557
	Precision (CV, %)	3.69216	5.04613	4.38137	3.25649
	Accuracy (%)	97.2167	93.2111	96.7556	101.093

## Sheet: Table S10
Inter-assay accuracy and precision (n=18)
	#REF!						#REF!
	Expected Concentration (μmol/L)	0.25	0.75	7.5	18.75		Expected Concentration (μmol/L)	0.02	0.06	0.6	1.5
	Mean Concentration (μmol/L)	0.247728	0.695383	7.34817	19.1856		Mean Concentration (μmol/L)	0.0196292	0.0589352	0.607091	1.50683
	Confidence interval (μmol/L)	0.00626799	0.0224315	0.152611	0.406237		Confidence interval (μmol/L)	0.000714706	0.00176248	0.0139534	0.0439126
	Precision (CV, %)	5.08798	6.48674	4.17636	4.25791		Precision (CV, %)	7.32177	6.01371	4.62188	5.86024
	Accuracy (%)	99.0911	92.7178	97.9756	102.323		Accuracy (%)	98.1461	98.2253	101.182	100.456
	#REF!						#REF!
	Expected Concentration (μmol/L)	0.05	0.15	1.5	3.75		Expected Concentration (μmol/L)	0.2	0.6	6	15
	Mean Concentration (μmol/L)	0.0509711	0.141544	1.4765	3.74811		Mean Concentration (μmol/L)	0.194772	0.60205	6.18333	15.2422
	Confidence interval (μmol/L)	0.00246732	0.00440999	0.043005	0.0831657		Confidence interval (μmol/L)	0.0079978	0.0157737	0.120383	0.235826
	Precision (CV, %)	9.73406	6.26522	5.85703	4.46194		Precision (CV, %)	8.25725	5.26857	3.91501	3.11126
	Accuracy (%)	101.942	94.363	98.4333	99.9496		Accuracy (%)	97.3861	100.342	103.056	101.615
	#REF!						#REF!
	Expected Concentration (μmol/L)	0.25	0.75	7.5	18.75		Expected Concentration (μmol/L)	0.02	0.06	0.6	1.5
	Mean Concentration (μmol/L)	0.251867	0.728244	7.43856	18.7228		Mean Concentration (μmol/L)	0.019325	0.05871	0.601906	1.4955
	Confidence interval (μmol/L)	0.00875968	0.0185253	0.220771	0.416127		Confidence interval (μmol/L)	0.000915961	0.0025821	0.00963015	0.0132794
	Precision (CV, %)	6.99374	5.11541	5.96822	4.46938		Precision (CV, %)	9.53124	8.8441	3.21734	1.7856
	Accuracy (%)	100.747	97.0993	99.1807	99.8548		Accuracy (%)	96.625	97.85	100.318	99.7
	#REF!						#REF!
	Expected Concentration (μmol/L)	0.25	0.75	7.5	18.75		Expected Concentration (μmol/L)	0.2	0.6	6	15
	Mean Concentration (μmol/L)	0.245767	0.733922	7.5615	19.2078		Mean Concentration (μmol/L)	0.195689	0.611383	6.19678	15.0083
	Confidence interval (μmol/L)	0.0127273	0.0282213	0.187769	0.513665		Confidence interval (μmol/L)	0.00477911	0.00926542	0.0890189	0.114042
	Precision (CV, %)	10.4137	7.73247	4.99354	5.37767		Precision (CV, %)	4.91103	3.0475	2.88874	1.528
	Accuracy (%)	98.3067	97.8563	100.82	102.441		Accuracy (%)	97.8444	101.897	103.28	100.056
	#REF!						#REF!
	Expected Concentration (μmol/L)	0.05	0.15	1.5	3.75		Expected Concentration (μmol/L)	0.2	0.6	6	15
	Mean Concentration (μmol/L)	0.0495294	0.145356	1.47928	3.72628		Mean Concentration (μmol/L)	0.198944	0.630367	6.27606	15.0228
	Confidence interval (μmol/L)	0.00210336	0.00405624	0.0394477	0.0757523		Confidence interval (μmol/L)	0.00757586	0.0179602	0.116553	0.330774
	Precision (CV, %)	8.53968	5.61156	5.36246	4.08802		Precision (CV, %)	7.65758	5.72942	3.73447	4.42765
	Accuracy (%)	99.0589	96.9037	98.6185	99.3674		Accuracy (%)	99.4722	105.061	104.601	100.152
	#REF!
	Expected Concentration (μmol/L)	0.05	0.15	1.5	3.75
	Mean Concentration (μmol/L)	0.0497367	0.144294	1.46922	3.792
	Confidence interval (μmol/L)	0.00171956	0.00424573	0.0302698	0.0547549
	Precision (CV, %)	6.95235	5.91691	4.14299	2.90366
	Accuracy (%)	99.4733	108.901	108.912	104.262

[truncated: 8 more sheets: Table S11, Table S12, Table S13, Table S14, Table S15, Table S16, TableS17, Table S18]
